# Supplementary material for: Associations between Maternal Selenium Status and Cord Serum Vitamin D Levels: A Birth Cohort Study in Wuhan, China
Source: Nutrients. 2022 Apr 20;14(9):1715. doi: 10.3390/nu14091715 (PMC9104068; doi:10.3390/nu14091715)
Supplement: Supplementary file 1 [file nutrients-14-01715-s001.zip]

Archive with 1 entries (1 files):
- nutrients-1662537-supplementary.pdf
